# Supplementary material for: Emergence and spread of the barley net blotch pathogen coincided with crop domestication and cultivation history
Source: PLoS Genet. 2024 Jan 29;20(1):e1010884. doi: 10.1371/journal.pgen.1010884 (PMC10852282; doi:10.1371/journal.pgen.1010884)
Supplement: S1 Table — Table A: Sampling sites of NFNB. Table B: Read counts. Number of raw reads before and after filtering for quality, length and PCR duplicates. Also shown is percentage of reads mapped to the reference genome and mean coverage per isolate across the genome. Table C: Pairwise Wilcoxon test to assess significant differences in genetic diversity levels between P. teres f. teres populations. Table D: Pairwise Wilcoxon test to assess significant differences in Tajima’s D between P. teres f. teres populations. Table E: Proportion of each mating type per population. Table F: Cross-validation error over 10 replicate runs, the average error per K-value and the standard deviation. Table G: Overview of scenario groups used in the three DIYABC-RF analyses. Table H: Overview of random forest vote results for each of the three ABC-RF analyses performed for individual scenarios and scenario groups. Table I: Estimations of splitting time between P. teres f. teres populations. Table J: Genomic regions that have undergone a recent selective sweep for the Middle Eastern population. The reported regions have been identified by three independent methods (see Methods). Table K: Genomic regions that have undergone a recent selective sweep for the North American population. The reported regions have been identified by three independent methods (see Methods). Table L: Genomic regions that have undergone a recent selective sweep for North African population. The reported regions have been identified by three independent methods (see Methods). Table M: Genomic regions that have undergone a recent selective sweep for the Caucasian population. The reported regions have been identified by three independent methods (see Methods). Table N: Genomic regions that have undergone a recent selective sweep for the Californian population. The reported regions have been identified by three independent methods (see Methods. Table O: Genomic regions that have undergone a recent selective sweep for the North an [file pgen.1010884.s001.xlsx]

## Sheet: TableA
Table A: Sampling sites of Pyrenophora teres populations
Sampling site	No of individuals	Year	Provider	Reference
Caucasus
Azerbaijan	21	2016	Timothy Friesen	69, This study
Middle East
Iran	10	2016	Asieh Vasighzadeh	This study
C.& N. Europe
Denmark	5	2017		69
France	21	2017	Benoit Barres	This study
N. Africa
Morocco	27	2018-2019	Timothy Friesen	69
North America
N. Dakota	20	2004-2007	Timothy Friesen	69
California	20	2017	Timothy Friesen	This study

## Sheet: TableB
Table B: Read counts. Listed are number of raw reads and reads after filtering for quality, length and PCR duplicates. Also listed percentage of reads mapped to the reference genome and mean coverage per isolate across the genome.
Isolate	Raw read count	Read count after filtering	Read mapping percentage (%)	Depth
AZBptt_10	18379638	141381830	98.34%	38.0683
AZBptt_17	26781836	206014123	98.57%	55.5882
AZBptt_18	17668758	135913523	97.99%	35.6342
AZBptt_19	16378056	136483800	96.34%	26.6632
AZBptt_20	29583318	227563984	98.33%	61.8974
AZBptt_21	5425510	45212583	98.08%	10.7899
AZBptt_23	21268086	236312066	98.71%	42.2586
AZBptt_24	20957074	174642283	98.58%	42.4608
AZBptt_25	22073088	200664436	98.16%	45.017
AZBptt_4	22018688	183489066	98.07%	43.4364
FGOH04-Ptt5	12278982	102324850	97.70%	32.5232
FGOH05-Ptt1	12717890	141309888	97.46%	50.0502
FGOH05Ptt-2	14598782	145987820	98.15%	31.8445
FGOH05Ptt-4	12362316	103019300	97.90%	14.8063
FGOH05Ptt-5	12437282	124372820	98.92%	12.946
FGOH05Ptt-6	9824814	89316490	98.11%	8.30901
FGOH05-Ptt7	13705944	152288266	97.76%	20.5654
FGOH06Ptt-5	13312622	110938516	98.27%	15.0717
FGOH07Ptt-10	13015230	130152300	80.81%	14.5469
FGOH07Ptt-7	12761374	127613740	99.14%	14.7467
Index_17_021_15	11323080	102937090	98.49%	12.4984
Index_17_021_16	10808266	105777177	87.73%	14.1251
Index_17_021_18	9519946	83140507	99.60%	12.247
Index_17_021_23	11171608	11171608	74.68%	13.6555
Index_17_021_24	10328472	103284720	72.61%	13.4532
Index_17_021_27	10566148	88051233	99.60%	11.3222
Index_17_021_33	8663670	86636700	99.66%	10.8499
Index_17_021_40	9426420	94264200	99.71%	11.7532
Index_17_021_42a	9630230	80251916	99.66%	12.051
Index_17_021_42b	10337528	79519446	99.27%	12.8385
Index_17_021_60	11023454	100213218	99.06%	13.212
Index_17_022_03	9293458	84485981	99.21%	11.5161
Index_17_022_06	12510512	125105120	99.20%	14.8563
Index_17_022_07	10182974	78330569	99.20%	12.6576
Index_17_022_13	10554998	105549980	99.25%	13.045
Index_17_022_15	7119160	64719636	98.55%	9.1685
Index_17_022_18	11621620	116216200	99.07%	11.785
Index_17_022_20	10005578	83379816	99.24%	42.1125
Index_17_022_34	10594728	88289400	99.23%	16.2918
Index_17_022_35	8002320	61556307	99.14%	80.458
Index_17_21_05	10884764	83728953	98.44%	13.2376
Index_AZB19_Ptt_1	11946640	99555333	99.13%	10.1359
Index_AZB19_Ptt_12	7994844	61498800	99.02%	9.15353
Index_AZB19_Ptt_13	7200564	65459672	99.28%	11.5559
Index_AZB19_Ptt_14	9170328	70540984	99.28%	10.776
Index_AZB19_Ptt_15	7765090	70591727	99.29%	14.0141
Index_AZB19_Ptt_2	10627812	81752400	98.78%	12.9039
Index_AZB19_Ptt_3	11015806	84736969	45.78%	12.8843
Index_AZB19_Ptt_5	11109640	111096400	98.59%	14.0377
Index_AZB19_Ptt_6	10599624	88330200	99.24%	13.6129
Index_AZB19_Ptt_8	8311994	69266616	98.58%	11.6755
Index_AZB19_Ptt_9	8969880	74749000	99.26%	11.3728
Index_BB06	11362538	126250422	99.19%	13.739
Index_BB09	8446902	84469020	97.10%	10.6374
Index_BB12	8574052	85740520	98.04%	45.2039
Index_BB18	7068290	54371461	99.01%	38.2362
Index_BB25	9090604	90906040	99.33%	11.3158
Index_CAWB05_Pt_1	9478524	105316933	99.34%	12.6333
Index_CAWB05_Pt_2	9816392	89239927	97.52%	12.4847
Index_CAWB05_Pt_3	9902992	99029920	96.87%	12.4684
Index_CAWB05_Pt_4	9199958	76666316	97.01%	11.7116
Index_CAWB05_Pt_5	10298464	85820533	96.51%	14.1293
Index_CAWB1	10726558	82511984	97.96%	13.2955
Index_CAWB19_Pt_10	9913648	90124072	98.07%	14.2171
Index_CAWB19_Pt_11	10216184	113513155	97.98%	14.0593
Index_CAWB19_Pt_1	8993476	89934760	97.98%	12.0415
Index_CAWB19_Pt_12	10561170	88009750	98.09%	12.4045
Index_CAWB19_Pt_2	9883074	109811933	96.98%	14.302
Index_CAWB19_Pt_3	11046254	92052116	97.66%	12.7624
Index_CAWB19_Pt_4	9444908	78707566	98.11%	11.6905
Index_CAWB19_Pt_7	8940124	74501033	97.98%	13.1353
Index_CAWB19_Pt_9	10053898	111709977	96.87%	13.653
Index_CAWB2_1	10109510	101095100	96.73%	12.2416
Index_CAWB2_2	10505492	95504472	97.76%	11.7645
Index_CAWB3	9156510	91565100	97.32%	10.8129
Index_CAWB4	10119120	91992000	96.56%	11.1672
Index_CAWB5	12482844	138698266	97.07%	14.7614
LDNH04Ptt-10	9809674	81747283	95.70%	10.0027
LDNH04Ptt-1	13254908	132549080	96.92%	61.2757
LDNH04-Ptt3	11768882	117688820	96.40%	15.9337
LDNH04Ptt-4	11485832	88352553	98.90%	32.9545
LDNH04Ptt-7	14022764	107867415	99.33%	17.3694
LDNH04Ptt-8	11879550	118795500	98.59%	14.9693
LDNH06Ptt-5	11944808	119448080	97.74%	68.8125
LDNH07Ptt-4	13621876	104783661	98.55%	15.6203
LDNH07Ptt-5	14134068	157045200	99.00%	15.5834
LDNH07Ptt-7	12784288	98340676	95.44%	14.6637
Mor-CC-1B	14276586	118971550	87.24%	17.4224
Mor-CC-B3	17726212	147718433	99.56%	21.5431
Mor-CCS-A1	13670818	105160138	98.87%	40.4164
Mor-S-27-1	15092860	125773833	99.61%	17.3178
Mor-SM-13-1	14062106	117184216	99.76%	19.8516
Mor-SM-2-2	17180996	143174966	99.13%	17.3508
Mor-SM-24-1	15552512	119634707	99.63%	32.8346
Mor-SM-25-2	13191044	101469569	99.54%	19.1627
Mor-SM-25-3	15726792	174742133	99.35%	16.5455
Mor-SM-26-2	13189384	101456800	98.81%	17.1391
Mor-SM-34-1	14745004	134045490	98.84%	15.7807
Mor-SM-34-2	16558648	183984977	97.69%	65.3215
Mor-SM-36-1	14907358	114671984	98.97%	20.2822
Mor-SM-36-3	15558900	172876666	98.55%	17.5825
Mor-SM-36-5	14200366	142003660	99.06%	18.7848
Mor-SM-39-1	16084918	160849180	61.50%	50.0937
Mor-SM-39-3	14734618	147346183	97.29%	20.0375
Mor-SM-41-2	15602846	156028469	99.20%	18.8688
Mor-SM-43-1	14456680	131424363	99.02%	19.063
Mor-SM-44-2	13270830	102083307	99.58%	18.2588
Mor-SM-44-3	15625986	130216550	94.99%	17.8901
Mor-SM-45-3	13100900	131009000	95.56%	21.1055
Mor-SM-46-3	16133608	179262311	98.99%	50.3523
Mor-SM-49-1	14382356	143823560	98.75%	21.3238
Mor-SM-50-2	15148396	116526123	98.30%	17.7215
Mor-SM-53-1	12966176	99739815	99.16%	19.66
Mor-CCCA.fq.gz	13583627	100583472	99.11%	45.8047
4891_D_run677_GCCGAGCT_S205	9884708	98847080	99.02%	15.7708
4891_E_run677_CTGACTGG_S206	9276010	71353923	99.05%	15.8104
4891_F_run677_CGTGATTC_S207	9088524	100983600	98.83%	16.4174
4891_G_run677_CCGAACTA_S208	9417802	85616381	98.82%	14.9997
4891_H_run677_CAATATCG_S209	14825392	134776290	98.03%	9.87192
4891_I_run677_AGTGTTCG_S210	8952648	89526480	98.89%	14.5557
4891_L_run677_TGGTGTCA_S213	9980168	76770523	98.92%	16.1127
4891_M_run677_GTCCGCGA_S214	10772704	82866953	98.92%	15.4844
4891_O_run677_GCATGAAC_S215	9119012	82900109	98.56%	10.3964
Ir_M25	9039726	86613496	98.63%	21.2451
				20.8283

## Sheet: TableC
Table C: Pairwise wilcoxon test of pairwise nucleotide diferences between populations
	Caucasus	California	C. N. Europe	M. East	N. Africa
California	<2e-16	-	-	-	-
C. N. Europe	<2e-16	<2e-16	-	-	-
M. East	<2e-16	2.4e-05	<2e-16	-	-
N. Africa	<2e-16	0.00421	<2e-16	0.18604	-

## Sheet: TableD
Table D: Pairwise wilcoxon test of pairwise nucleotide diferences between populations
	M. East	N. America	N. Africa	C. N. Europe
N. America	0.179	-	-	-
N. Africa	2e-11	0.013	-	-
C. N. Europe	0.643	0.832	1.0e-07	-
Caucasus	<2e-16	<2e-16	<2e-16	<2e-16

## Sheet: TableE
Table E: Frequency of mating type alleles in Pyrenophora teres f. teres populations
Population	Mat1	Mat2	Mat1:Mat2	P-value*	significant
Caucasus	11	9	1.22222	0.6547	-
Middle East	5	3	1.66667	0.4795	-
N. Africa	7	10	0.7	0.4669	-
N. Europe	2	1	2	0.5637	-
C. Europe	6	5	1.2	0.763	-
N. America	14	4	3.5	0.0184	*
* Chi-squared test, α = 0.05

## Sheet: TableF
Table F: Cross-validation error over 10 replicate runs with the program ADMIXTURE. Listed are the average error per K-value and the standard deviation.
K/run	1	2	3	4	5	6	7	8	9	10	average	stdiv
2	0.62182	0.57527	0.57177	0.57322	0.57458	0.60792	0.60601	0.5748	0.60514	0.57096	0.588149	0.0195708
3	0.5347	0.4966	0.49868	0.50049	0.49175	0.49522	0.48865	0.49953	0.49611	0.49635	0.499808	0.0127614
4	0.44369	0.42575	0.44493	0.44963	0.44569	0.47846	0.44956	0.44727	0.42915	0.42596	0.444009	0.0154331
5	0.39122	0.44847	0.38117	0.39015	0.37983	0.3881	0.41037	0.42734	0.40704	0.39361	0.40173	0.0219645
6	0.37448	0.36909	0.36563	0.37309	0.36398	0.36593	0.37064	0.37325	0.35388	0.37216	0.368213	0.00619953
7	0.37324	0.37554	0.36625	0.36476	0.36211	0.36964	0.36211	0.38421	0.37964	0.37095	0.370845	0.00742338
8	0.36615	0.36897	0.38351	0.36915	0.36747	0.36747	0.37491	0.3745	0.35852	0.37031	0.370096	0.00656658
9	0.36468	0.36072	0.35455	0.35987	0.37546	0.37546	0.37752	0.36487	0.36982	0.37967	0.368262	0.00857364
10	0.40026	0.38308	0.37817	0.38731	0.36696	0.35691	0.37106	0.38639	0.36696	0.36361	0.376071	0.0132706
11	0.44736	0.43252	0.45331	0.44895	0.44571	0.49021	0.44341	0.44908	0.42912	0.43562	0.447529	0.0169503
12	0.54351	0.48053	0.49525	0.51631	0.49001	0.49931	0.48978	0.47352	0.5104	0.49331	0.499193	0.0200364

## Sheet: TableG
Table G: Overview of "population scenario" groups used in the three DIYABC-RF analyses.
Analysis one (three pops)				Analysis 2 (add Europe)			Analysis 3 (add North America)
Family	Models	Origin	Derived from Ghost	Family	Models	Origin of Europe	Family	Models	Origin of North America
1	1,7-12	Caucasus	-	1	1,8,9,16	Caucasus	1	1,9,16,20,23,25	Caucasus
2	2,13-18	N. Africa	-	2	2.13	Middle East	2	2,12,17	Middle East
3	3,19-24	Middle East	-	3	3,6,14	N. Africa	3	3.14	Europe
4	4,25-30	Caucasus and Middle East	-	4	4.7	Ghost	4	4,15,18,21	N. Africa
5	5,31-36	Caucasus and N. Africa	-	5	10,11,12	Europe is admixed	5	5,19,22,24	Ghost
6	6,37-42	Middle East and N. Africa	-	6	17	Europe as origin pop	6	6,7,8,10,11,13	USA is admixed
7	43	None	-				7	25	USA as origin pop
8	44	Ghost and Caucasus	N. Africa
9	45	Ghost and Caucasus	Middle East
10	46	Ghost and N. Africa	Caucasus
11	47	Ghost and N. Africa	Middle East
12	48	Ghost and Middle East	Caucasus
13	49	Ghost and Middle East	N. Africa

## Sheet: TableH
Table H: Overview of random forest vote results for each of the three ABC-RF analyses performed for individual scenarios and scenario groups.
Analysis 1
	model1	model2	model3	model4	model5	model6	model7	model8	model9	model10	selected	post. Prob
Individual	25	22	8	4	25	30	33	26	23	26
Groups	48	17	43	3	71	25	21	23	542	7	9	0.778
	model11	model12	model13	model14	model15	model16	model17	model18	model19	model20	model21	model22
Individual	20	24	30	13	20	21	10	16	16	11	6	11
	54	72	74
	model23	model24	model25	model26	model27	model28	model29	model30	model31	model32	model33	model34
Individual	9	10	7	10	9	7	11	11	23	32	19	23
	model35	model36	model37	model38	model39	model40	model41	model42	model 43	model 44	model 45	model 46
Individual	18	14	30	29	27	27	32	25	16	26	67	24
Individual	model 47	model 48	model 49	selected	post. Prob
	17	35	21	45	0.401
Analysis 2
	model1	model2	model3	model4	model5	selected	post. Prob
Individual	7	279	1	34	8
Groups	76	688	51	41	102	2	0.701
	model6	model7	model8	model9	model10	model11	model12
Individual	1	19	12	166	141	2	52
	42
	model13	model14	model15	model16	model17	selected	post. Prob
Individual	146	35	4	58	35	2	0.412
																												AB28:AC28
Analysis 3
	model1	model2	model3	model4	model5	selected	post. Prob
Individual	85	1	3	0	4
Groups	904	12	1	2	19	1	0.990
	model6	model7	model8	model9	model10
Individual	303	99	14	339	1
Groups	62	6
	model11	model12	model13	model14	model15
Individual	2	1	1	1	1
	model16	model17	model18	model19	model20
Individual	71	9	1	1	2
	model21	model22	model23	model24	model25	model26	selected	post. Prob
Individual	34	0	3	8	2	15	9	0.628

## Sheet: TableI
Table I: Estimations of spliting time between P. teres f. teres populations.
Population	Time of split	90% CI
North America	1218.71	125.048	3044.18
C. & N. Europe	2303.81	785.023	4465.2
Middle East	5016.03	3127.93	12846.4
N. Africa	11410.5	4991.05	14181.7
Caucasus	13242	7267.34	14545.5
Note: Effective population size based on current genetic diversity and μ = 4.5 x 10-7 was used for the scaling.

## Sheet: TableJ
Table J: Selective sweeps of Middle East
Chromosome	Start	End
chr1	2727620	2795936
chr2	1478911	1497709
chr2	1899929	1954102
chr2	4031481	4048956
chr2	4954486	5093063
chr2	5180992	5354610
chr3	1511592	1542957
chr4	1442661	1586463
chr5	321266	585611
chr5	2325880	2503258
chr5	2552170	2661578
chr6	217273	308716
chr6	309570	361318
chr6	818293	853460
chr6	868499	974796
chr6	1403415	1504093
chr6	2364381	2438140
chr6	2441177	2568201
chr7	1874199	2000457
chr7	2750327	2905719
chr8	678845	742709
chr8	823900	846598
chr8	870918	898623
chr10	758942	956116
chr10	1984453	2049651
chr12	914818	991100
chr12	1011822	1182509

[truncated: 6 more sheets: TableK, TableL, SheetM, SheetN, SheetO, TableP]
